# Supplementary material for: Naive Prediction of Protein Backbone Phi and Psi Dihedral Angles Using Deep Learning
Source: Molecules. 2023 Oct 12;28(20):7046. doi: 10.3390/molecules28207046 (PMC10609058; doi:10.3390/molecules28207046)
Supplement: Supplementary file 1 [file molecules-28-07046-s001.zip]

Archive with 1 entries (1 files):
- molecules-2615424-supplementary-done.pdf
